# Supplementary material for: Synthesis and Characterization of Imidazolium-Based Ionenes
Source: Molecules. 2025 Oct 2;30(19):3961. doi: 10.3390/molecules30193961 (PMC12525572; doi:10.3390/molecules30193961)
Supplement: Supplementary file 1 [file molecules-30-03961-s001.zip]

Archive with 1 entries (1 files):
- molecules-3884793-supplementary.pdf
